# Supplementary material for: Enhancement of Foaming Performance of Oat Globulin by Limited Enzymatic Hydrolysis: A Study from the Viewpoint of the Structural and Functional Properties
Source: Gels. 2025 Aug 6;11(8):615. doi: 10.3390/gels11080615 (PMC12385590; doi:10.3390/gels11080615)
Supplement: Supplementary file 1 [file gels-11-00615-s001.zip]

Archive with 1 entries (1 files):
- gels-3740344-supplementary.pdf
